# Supplementary material for: Ligand-based virtual-screening identified a novel CFTR ligand which improves the defective cell surface expression of misfolded ABC transporters
Source: Front Pharmacol. 2024 Apr 11;15:1370676. doi: 10.3389/fphar.2024.1370676 (PMC11043560; doi:10.3389/fphar.2024.1370676)
Supplement: Supplementary file 2 [file Table1.XLSX]

## Sheet: Sheet1
	Table 1. Hit compounds from the in silico screening and the FR3 analog compounds
	Name	Supplier	compound-id	SMILES
	FR-1	ChemDiv	2262-2806	Cc1nc2ccccc2c(c1)C(=O)NN=Cc1ccccc1O
	FR-2	IBS	STOCK5S-56654	COc1cccc2c1cc([nH]2)C(=O)NN=Cc1ccccc1O
	FR-3	ChemDiv	2262-4306	Cc1nc2ccccc2c(c1)C(=O)NN=Cc1c(O)ccc2c1cccc2
	FR-4	ChemBridge	5723172	COc1cc(C=NNC(=O)c2ccc3c(n2)cccc3)ccc1O
	FR-5	ChemBridge	6568186	COc1ccc(c(c1)Nc1scc(n1)c1sc(nc1C)NC(=O)c1ccccc1)OC
	FR-6	ChemBridge	7112230	COc1ccccc1NC(=O)c1cc(C)nc2c1cccc2
	FR-7	ChemDiv	2262-4208	COc1ccc(c(c1)C=NNC(=O)c1cc(nc2c1cccc2)c1ccccc1)O
	FR-8	ChemDiv	1936-1974	Cc1n[nH]c(c1)C(=O)NN=Cc1c(O)ccc2c1cccc2
	FR-9	CBI	A2273/0095800	O=C(c1ccccc1)NN=Cc1c(C)[nH]c2c1cccc2
	FR-10	IBS	STOCK5S-95195	COc1cccc2c1cc([nH]2)C(=O)Nc1cccc2c1cccc2
	FR-11	ChemDiv	5829-4007	O=C(c1cc2ccccc2cc1O)NN=Cc1c(C)[nH]c2c1cccc2
	FR-12	IBS	STOCK5S-93542	COc1cccc2c1cc([nH]2)C(=O)Nc1ccc2c(c1)cccc2
	FR-13	ChemDiv	4076-0103	COc1ccccc1c1n[nH]c(c1)C(=O)NN=Cc1ccccc1O
	FR-14	ChemBridge	5480141	Oc1ccc2c(c1C=NNC(=O)c1c[nH]c3c1cccc3)cccc2
	FR-15	IBS	STOCK3S-54842	Cc1ccc(s1)C=NNC(=O)c1cc(nc2c1cccc2)c1ccccc1
	FR-16	ChemBridge	5882827	COc1ccc(c(c1)NC(=O)c1cc(nc2c1cccc2)c1ccccc1)OC
	FR-17	IBS	STOCK2S-78249	COc1ccccc1C=NNC(=O)c1cc(nc2c1cccc2)C1CC1
	FR-18	ChemBridge	5343870	Cc1nc2ccccc2c(c1)C(=O)NN=Cc1c[nH]c2c1cccc2
	FR-19	ChemBridge	7745832	COc1ccc(cc1Nc1c2ccccc2nc2c1cccc2)OC
	FR-20	ChemDiv	4001-0119	COc1cc(ccc1OC)C(=O)NN=Cc1ccccc1O
	FR-3-A1	Vitas	STK453542	Cc1ccccc1-c1cc(C(=O)N/N=C/c2ccccc2O)c2ccccc2n1
	FR-3-A2	Vitas	STK434644	Cc1ccc(/C=N/NC(=O)c2cc(-c3ccccc3O)nc3ccccc23)s1
	FR-3-A3	ChemDiv	2262-4541	Cc1cc(C(=O)N/N=C/c2cccc3ccccc23)c2ccccc2n1
	FR-3-A4	Vitas	STK452093	Cc1cccc(-c2cc(C(=O)N/N=C/c3ccccc3O)c3ccccc3n2)c1
	FR-3-A5	ChemBridge	5113248	Cc1ccccc1C(=O)N/N=C/c1c(O)ccc2ccccc12
